# Supplementary material for: Effects of 1,25-Dihydroxyvitamin D3 and 25-Hydroxyvitamin D3 on PBMCs From Dairy Cattle Naturally Infected With Mycobacterium avium subsp. paratuberculosis
Source: Front Vet Sci. 2022 Feb 8;9:830144. doi: 10.3389/fvets.2022.830144 (PMC8861496; doi:10.3389/fvets.2022.830144)
Supplement: Supplementary file 2 [file Data_Sheet_1.xlsx]

## Sheet: MPS
Detector	Status	Stim	Treatment	dCt.mean	ddCt	RQ		Detector	Status	Stim	Treatment	dCt.mean	ddCt	RQ
CYP24A1	Control	NS	None	24.2679	0	1		CYP24A1	Control	NS	None	24.769	0	1
CYP24A1	Control	NS	25-VD	24.3558	0.0878993	0.940892		CYP24A1	Control	NS	1,25-VD3	23.5841	-1.18487	2.27344
CYP24A1	Control	MPS	None	22.3608	-1.90708	3.75049		CYP24A1	Control	MPS	None	22.8917	-1.33475	2.52232
CYP24A1	Control	MPS	25-VD	22.9225	-1.34535	2.54092		CYP24A1	Control	MPS	1,25-VD3	23.4342	-0.437375	1.35414
CYP24A1	Subclinical	NS	None	24.1875				CYP24A1	Subclinical	NS	None	24.3316	0	1
CYP24A1	Subclinical	NS	25-VD	24.5909	0.403375	0.756087		CYP24A1	Subclinical	NS	1,25-VD3	24.2201	-0.1115	1.08035
CYP24A1	Subclinical	MPS	None	22.8498	-1.33775	2.52757		CYP24A1	Subclinical	MPS	None	22.5751	-1.7565	3.37877
CYP24A1	Subclinical	MPS	25-VD	22.9065	-1.281	2.43007		CYP24A1	Subclinical	MPS	1,25-VD3	23.0886	-1.243	2.3669
CYP24A1	Clinical	NS	None	24.9351				CYP24A1	Clinical	NS	None	24.8102	0	1
CYP24A1	Clinical	NS	25-VD	24.9391	0.004	0.997231		CYP24A1	Clinical	NS	1,25-VD3	23.8328	-0.9775	1.96905
CYP24A1	Clinical	MPS	None	23.021	-1.91412	3.76885		CYP24A1	Clinical	MPS	None	23.1935	-1.61675	3.06683
CYP24A1	Clinical	MPS	25-VD	23.3729	-1.56227	2.95318		CYP24A1	Clinical	MPS	1,25-VD3	23.2049	-1.60537	3.04275
Control								Control
NS	NS	MPS	MPS					NS	NS	MPS	MPS
None	25-VD3	None	25-VD3					None	1,25-VD3	None	1,25-VD3
1	0.940892	3.75049	2.54092					1	2.27344	2.52232	1.35414
Subclinical
NS	NS	MPS	MPS					Subclinical
None	25-VD3	None	25-VD3					NS	NS	MPS	MPS
1	0.756087	2.52757	2.43007					None	1,25-VD3	None	1,25-VD3
								1	1.08035	3.37877	2.3669
Clinical
NS	NS	MPS	MPS
None	25-VD3	None	25-VD3					Clinical
1	1	3.8	3					NS	NS	MPS	MPS
								None	1,25-VD3	None	1,25-VD3
								1	1.96905	3.06683	3.04275
